# Supplementary material for: Naphthalene Diimides Carrying Two β-Cyclodextrins Prefer Telomere RNA G-Quadruplex Recognition
Source: Molecules. 2022 Jun 23;27(13):4053. doi: 10.3390/molecules27134053 (PMC9268153; doi:10.3390/molecules27134053)
Supplement: Supplementary file 1 [file molecules-27-04053-s001.zip]

Archive with 1 entries (1 files):
- molecules-1719858-supplementary.pdf
